# Supplementary material for: Association between SNPs in microRNAs and microRNAs-Machinery Genes with Susceptibility of Leprosy in the Amazon Population
Source: Int J Mol Sci. 2022 Sep 13;23(18):10628. doi: 10.3390/ijms231810628 (PMC9503809; doi:10.3390/ijms231810628)
Supplement: Supplementary file 1 [file ijms-23-10628-s001.zip]

Archive with 1 entries (1 files):
- ijms-1869802-supplementary.pdf
